# Supplementary material for: Validation of retroactively derived T1 relaxation values from 3D T1-weighted images with clinical and MRI measures of disability in multiple sclerosis
Source: PLoS One. 2025 May 19;20(5):e0323898. doi: 10.1371/journal.pone.0323898 (PMC12088066; doi:10.1371/journal.pone.0323898)
Supplement: S1 Data — (XLSX) [file pone.0323898.s001.xlsx]

## Sheet: Sheet1
subject_ID	Mean T1 value of lesion	Mean MTR value of lesion	EDSS		Subject_ID	Age	MTR NAWM	MTR Cortical GM	MTR Thalamus	Total Lesion Volume	EDSS	Disease Duration	BPF		T1 NAWM	T1 Cortical GM	T1 Thalamus			Mean LesionT1	Mean Lesion MTR
1	1584.93	42.1339	5.5		1	34	53.6394	48.2844	47.9623	2511.75	5.5	8	0.650657		897.518	1361.6	1010.29			1327.43	46.6831
1	1255.36	46.8642	5.5		2	54	53.4924	47.4129	50.4395	6366.75	2	18	0.699506		825.028	1328.12	1002.28			1094.02	49.3675
1	1083.2	50.4328	5.5		3	66	51.7089	45.3322	44.9477	51510	6.5	25	0.5783		871.865	1294.35	999.859			1242.26	47.2321
1	1173	48.8297	5.5		8	48	53.6073	48.2294	51.0791	1594.5	2	5	0.796996		828.684	1297.09	991.577			1034.73	49.0937
1	1237.68	46.5014	5.5		9	42	54.1639	48.8224	51.2259	1833.75	3.5	7	0.789485		838.644	1289.95	992.315			1039.07	51.3356
1	1309.19	44.0327	5.5		11	44	56.1712	50.6439	53.3175	2847.75	2	3	0.735079		867.406	1276.12	1021.87			1066.33	52.219
1	1309.62	45.2277	5.5		12	23	55.8711	50.9605	52.7706	1932.75	2	2.5	0.823521		827.235	1328.77	1000.78			1076.47	51.1175
1	1496.48	45.6342	5.5		14	41	53.9472	48.0022	52.4163	2960.25	3.5	10	0.80479		817.767	1312.85	954.217			989.513	50.3819
1	1435.67	48.4449	5.5		15	21	52.9514	48.7136	51.856	2844	2.5	3	0.862775		849.919	1324.6	991.537			1071.17	47.3011
1	1018.52	50.9108	5.5		17	60	54.3022	47.8807	50.8868	2381.25	5.5	12	0.7195		831.661	1302.32	984.715			1196.05	48.8881
1	1230.1	48.5031	5.5		18	34	54.7131	48.9068	51.9358	2787	2.5	11	0.827558		824.205	1350.85	1021.89			870.596	50.1717
2	979.239	51.7681	2		19	37	54.1047	48.6807	53.2468	3920.25	3.5	11	0.731565		820.161	1334.13	915.554			1132.79	48.3651
2	853.132	53.3439	2		20	28	54.9608	49.3497	51.606	13716.8	2	14	0.761528		844.758	1320.99	1054.81			1087.76	49.4418
2	1167.1	47.7975	2		21	37	54.0546	48.6543	51.9749	2558.25	2.5	2	0.787879		821.819	1318.62	983.371			952.373	50.6125
2	1122.54	48.6874	2		22	47	57.0955	51.2983	54.8075	1633.5	2	12	0.70084		838.037	1309.96	1014.98			1078.95	51.3761
2	1072.46	51.2577	2		23	41	54.8955	49.1876	51.6119	3106.5	6.5	18	0.727694		819.412	1332.54	984.234			1135.55	49.8732
2	993.78	49.9952	2		26	63	53.4805	49.0394	49.7546	5520.75	3.5	15	0.833531		853.645	1312.73	1038.96			1031.84	50.3974
2	1085.33	47.3985	2		27	39	53.3579	49.4538	52.685	6477	4.5	5	0.734147		846.982	1300.64	970.52			998.076	47.6487
2	963.905	52.7351	2		28	45	54.7324	50.0576	52.2742	4093.5	4.5	27	0.69359		854.046	1295.57	965.896			1090.65	50.3533
2	1177.49	47.3684	2		29	44	54.7203	48.9032	52.7539	5277.75	4.5	17	0.823504		834.824	1335.71	975.459			1059.72	49.8334
2	934.727	52.3284	2		30	50	53.1773	47.8261	51.9463	4335	2	9	0.762413		834.934	1339.79	1010.83			1291.45	45.8065
2	1141.17	50.1095	2		31	55	53.4822	48.6902	51.5409	2304.75	4.5	17	0.859282		835.446	1321.34	1027.2			1063.77	49.3588
2	1001.09	49.9957	2		32	31	53.3684	48.2307	51.262	1211.25	1.5	2	0.845944		814.759	1339.9	994.455			884.639	51.4699
2	962.833	50.0036	2		33	37	54.9105	49.4489	52.6074	5452.5	2	5	0.869435		837.415	1343.09	1002.57			1074.25	49.3251
2	1037.99	48.2815	2		35	38	52.8665	47.6101	50.3121	2645.25	2	10	0.835011		837.763	1329.82	1012.16			1030.17	48.3951
2	968.561	51.968	2		36	43	52.7491	48.0706	50.7435	11874.8	3	14	0.820579		833.036	1321.38	968.969			1166.78	44.935
2	1061.03	51.0893	2		37	54	53.0448	47.3923	50.1388	3940.5	1.5	4	0.801348		828.953	1315.25	994.928			898.981	51.2899
2	1341.84	45.9484	2		38	43	53.5745	48.2361	51.3669	14998.5	3.5	9	0.758048		821.88	1342.89	957.823			1127.61	47.9955
2	1421.17	44.2139	2		40	50	50.7164	46.0266	46.5082	44855.2	4.5	23	0.606568		901.432	1223.28	1027.61			944.9	49.5937
3	881.288	52.0506	6.5		42	45	53.6825	48.1891	50.6951	2182.5	2	13	0.775304		828.471	1323.75	989.878			1098.98	49.9611
3	1049.13	50.6487	6.5		43	48	53.8884	49.2982	51.6728	19787.2	2.5	22	0.752338		817.282	1344.91	943.907			1267.73	46.8603
3	967.5	49.3294	6.5		44	24	54.6338	49.2611	51.8103	1972.5	1.5	8	0.832499		846.194	1325.95	1004.94			1116.28	50.3428
3	920.765	48.8569	6.5		45	38	56.7188	51.4352	55.4993	4562.25	2	18	0.701377		841.941	1304.72	979.89			1149.35	50.0862
3	1188.75	48.832	6.5		46	38	53.8323	48.6193	51.0843	615	0	10	0.820792		825.918	1340.67	1003.87			1040.11	49.4163
3	1384.78	46.2313	6.5		48	68	54.4241	47.4971	51.5377	11840.2	2.5	12	0.663985		826.921	1325.22	1022.04			1073.59	49.1865
3	1229.22	46.5727	6.5		49	56	54.2617	49.2088	51.7135	20523	2.5	3	0.780086		844.752	1285.26	1015.52			1049.56	49.8409
3	1279.91	46.9592	6.5		50	47	55.5373	49.7775	52.6787	10753.5	2.5	18	0.718108		821.151	1324.88	971.025			1045.83	50.7589
3	1203.23	48.6222	6.5		51	30	56.1966	50.7576	53.8934	1603.5	1	12	0.803139		820.087	1326.14	976.216			954.255	53.3357
3	1178.78	47.1796	6.5
3	1168.91	47.7922	6.5		Abbreviations: Normal Appearing White Matter (NAWM); Brain Parynchymal fraction (BPF); Gray Matter (GM).
3	1308.69	46.9034	6.5
3	1167.04	48.3222	6.5
3	1321.21	46.4568	6.5
8	882.138	52.2363	2
8	1082.11	52.5914	2
8	844.972	54.3881	2
8	1174.6	50.3268	2
8	849.829	51.2356	2
8	973.501	52.1009	2
8	1133.32	49.0842	2
8	1219.43	49.0657	2
8	1118.77	46.1499	2
8	842.301	52.5239	2
8	789.305	50.9961	2
8	831.858	51.1856	2
8	964.25	51.7345	2
8	1405.71	42.9026	2
8	852.179	49.5513	2
9	891.203	52.8568	3.5
9	906.014	56.204	3.5
9	1041.3	58.0392	3.5
9	1287.76	52.3042	3.5
9	873.162	52.7803	3.5
9	1079.74	50.2436	3.5
9	884.771	52.5709	3.5
9	1126.74	50.5613	3.5
9	1092.62	53.3622	3.5
9	927.487	55.5878	3.5
9	982.475	51.4087	3.5
9	887.879	50.0986	3.5
9	955.79	49.4524	3.5
9	1203.97	50.1052	3.5
9	1225.78	42.7279	3.5
11	1020.24	53.3958	2
11	1057.54	52.5812	2
11	990.315	52.3739	2
11	1182.05	50.8041	2
11	1134.81	51.7371	2
11	1067.39	52.1907	2
11	1102.25	52.812	2
11	1093.1	50.2998	2
11	1126.34	52.1904	2
11	1108.83	50.2897	2
11	898.783	54.5432	2
11	1301.47	52.7382	2
11	979.115	54.27	2
11	1243.18	51.1202	2
11	957.942	53.8398	2
11	1102.96	53.9594	2
11	911.208	53.3995	2
11	918.337	58.1429	2
12	1110.06	49.2301	2
12	1088.74	50.9534	2
12	1212.41	48.1347	2
12	984.537	52.5609	2
12	1047.19	52.551	2
12	988.272	52.2884	2
12	883.465	53.1678	2
12	1037.81	52.4622	2
12	1121.13	51.1294	2
12	983.86	50.03	2
12	1271.8	50.5279	2
12	1300.92	48.8447	2
12	1048.1	51.9616	2
14	971.448	48.9226	3.5
14	872.971	50.8885	3.5
14	1011.42	50.3468	3.5
14	998.974	50.8197	3.5
14	1003.98	50.8576	3.5
14	1117.12	50.6783	3.5
14	1022.45	50.4168	3.5
14	858.168	52.2112	3.5
14	958.159	51.6968	3.5
14	1133.52	47.9754	3.5
14	1156.84	48.9515	3.5
14	933.909	52.5025	3.5
14	941.802	49.9018	3.5
14	934.351	50.4245	3.5
14	1079.12	51.1611	3.5
14	995.787	51.0272	3.5
14	899.376	50.9148	3.5
14	898.832	51.6654	3.5
14	969.15	51.6173	3.5
14	1042.71	46.3536	3.5
14	932.831	51.3051	3.5
14	988.004	49.0734	3.5
14	987.313	50.5678	3.5
14	996.338	53.6888	3.5
15	1252.91	47.4269	2.5
15	1188.38	45.9752	2.5
15	1252.26	44.9191	2.5
15	1233.39	47.6982	2.5
15	894.459	49.9304	2.5
15	1262.96	45.5305	2.5
15	1047.42	48.627	2.5
15	1061.37	46.5129	2.5
15	961.202	47.3044	2.5
15	1008.65	49.8668	2.5
15	1075.61	48.1992	2.5
15	938.712	49.8048	2.5
15	935.907	51.8581	2.5
15	969.515	50.9402	2.5
15	1111.29	46.5247	2.5
15	916.674	44.9297	2.5
15	972.413	43.5091	2.5
15	1054.8	52.4848	2.5
17	960.658	52.5681	5.5
17	983.901	50.5437	5.5
17	952.87	54.1909	5.5
17	958.499	51.8568	5.5
17	857.617	51.4128	5.5
17	854.679	53.5442	5.5
17	976.015	50.2945	5.5
17	1400.41	45.6957	5.5
17	908.698	53.6366	5.5
17	1029.59	50.0628	5.5
17	1103.36	52.3007	5.5
17	1125.87	51.2032	5.5
17	890.5	52.5527	5.5
17	979.241	54.118	5.5
17	923.547	54.6897	5.5
17	1424.99	45.8656	5.5
18	880.09	52.3344	2.5
18	843.006	51.985	2.5
18	830.196	52.0461	2.5
18	890.861	52.0011	2.5
18	864.951	49.7399	2.5
18	899.179	47.8613	2.5
18	879.699	50.6999	2.5
18	839.004	52.8276	2.5
18	827.703	52.0569	2.5
18	922.583	53.8074	2.5
19	897.726	50.593	3.5
19	892.228	52.0595	3.5
19	1319.13	48.5393	3.5
19	917.354	52.5599	3.5
19	901.679	52.3744	3.5
19	868.817	53.4975	3.5
19	1189.94	46.8123	3.5
19	1051.75	50.6538	3.5
19	1154.49	48.9638	3.5
19	1105.22	48.2977	3.5
19	1019.95	50.4393	3.5
19	1044.25	50.9651	3.5
19	1044.5	50.8004	3.5
19	1150.06	48.8061	3.5
19	976.212	49.7874	3.5
19	1594.79	43.4108	3.5
19	1257.35	49.4351	3.5
20	1056.09	49.183	2
20	997.645	51.5713	2
20	1266.35	47.7983	2
20	1189.87	46.0149	2
20	1157.15	50.2297	2
20	1254.65	49.3293	2
20	1065.52	48.5738	2
20	1133.44	48.0066	2
20	1294.07	49.7044	2
20	1416.65	48.2171	2
20	925.597	50.654	2
20	885.687	54.4667	2
20	878.092	54.0361	2
20	1039.05	52.0998	2
20	1246.62	51.4031	2
20	923.934	50.7641	2
20	1257.83	46.6818	2
20	1127	49.9738	2
20	1004.53	48.1167	2
20	934.427	53.3158	2
20	967.6	51.1019	2
20	1388.09	48.9397	2
21	944.003	51.6752	2.5
21	853.388	53.2887	2.5
21	933.395	49.4477	2.5
21	950.132	50.1093	2.5
21	883.705	51.5499	2.5
21	907.202	52.7462	2.5
21	886.222	51.8675	2.5
21	1084.51	50.9827	2.5
21	888.832	54.0049	2.5
21	1054.58	48.6336	2.5
21	989.005	50.2179	2.5
21	1077.55	46.5542	2.5
22	1155.05	48.9897	2
22	1266.3	50.3649	2
22	952.13	52.5429	2
22	1059.6	53.8421	2
22	1058.96	55.065	2
22	1044.66	53.7041	2
22	1058.72	51.442	2
22	1038.45	54.2091	2
22	1142.89	49.3083	2
22	1106.12	47.1549	2
23	1263.14	49.3441	6.5
23	907.176	52.216	6.5
23	906.75	53.3323	6.5
23	1438.44	45.9669	6.5
23	889.652	52.7882	6.5
23	1025.24	51.5779	6.5
23	1052.55	50.9509	6.5
23	1196.08	49.9502	6.5
23	955.601	53.1475	6.5
23	981.393	51.3044	6.5
23	948.87	51.3496	6.5
23	1274.93	47.3305	6.5
23	1194.38	48.9751	6.5
26	969.599	49.7122	3.5
26	1069.8	49.9116	3.5
26	1072.9	49.7383	3.5
26	1030.88	50.0239	3.5
26	1286.79	50.2332	3.5
26	990.615	51.1552	3.5
26	1018.57	49.0286	3.5
26	967.55	50.9579	3.5
26	1012.94	50.7649	3.5
26	1000.4	50.9518	3.5
26	1038.06	50.0874	3.5
27	965.86	47.6175	4.5
27	1052.53	49.2927	4.5
27	1048.21	45.4431	4.5
27	1011.62	46.6562	4.5
27	1034.43	45.0071	4.5
27	1075.03	45.7043	4.5
27	949.834	49.2912	4.5
27	972.121	48.3424	4.5
27	1010.93	53.0218	4.5
27	961.603	52.3023	4.5
28	1046.01	50.2877	4.5
28	1074.49	50.8644	4.5
28	1013.93	50.9386	4.5
28	1118.07	50.2068	4.5
28	1040.12	51.4867	4.5
28	1124.47	49.4762	4.5
28	1137.08	51.2837	4.5
28	1095.92	50.5668	4.5
28	1023.24	51.5556	4.5
28	1180.12	49.8757	4.5
29	1010.12	49.9261	4.5
29	990.665	51.6735	4.5
29	948.151	52.8938	4.5
29	972.465	52.2423	4.5
29	1128.59	48.1168	4.5
29	910.055	53.2796	4.5
29	1090.6	51.4977	4.5
29	1129.86	49.2445	4.5
29	999.271	49.768	4.5
29	1077.75	51.9871	4.5
29	966.492	54.4598	4.5
29	1133.96	52.3146	4.5
29	878.103	53.905	4.5
29	1039.54	49.1125	4.5
29	924.141	52.0389	4.5
29	915.147	53.8901	4.5
29	1223.6	45.526	4.5
29	1148	47.5657	4.5
30	966.109	48.9121	2
30	1735.63	43.0388	2
30	1655.7	42.3924	2
30	1569.95	40.99	2
30	1215.83	47.7483	2
30	1304.62	45.8252	2
30	1334.72	46.2642	2
30	863.213	51.9888	2
30	1066.55	47.2652	2
30	1084.57	48.6877	2
30	1355.6	44.7987	2
30	1176.02	47.3486	2
31	1101.99	49.0944	4.5
31	1132.76	49.5307	4.5
31	1170.76	45.0896	4.5
31	856.235	52.2901	4.5
31	919.093	51.8433	4.5
31	891.444	52.4499	4.5
31	1057.22	48.8933	4.5
31	1002.48	53.1243	4.5
31	1180.64	46.6911	4.5
31	1259.94	47.099	4.5
32	941.324	49.4194	1.5
32	865.301	51.2418	1.5
32	838.565	52.0363	1.5
32	887.672	49.962	1.5
32	881.473	51.96	1.5
32	885.877	51.616	1.5
32	899.24	51.2717	1.5
33	947.832	51.62	2
33	863.885	52.5745	2
33	898.62	53.8816	2
33	901.858	54.3559	2
33	1382.18	39.3497	2
33	1155.45	47.1075	2
33	962.9	50.6397	2
33	1127.44	49.1664	2
33	1121.34	49.8861	2
33	924.719	52.4146	2
33	1236.29	48.9499	2
33	1243.02	50.4428	2
33	1100.53	48.3721	2
33	1290.75	46.5178	2
33	854.656	54.5409	2
33	1034.54	47.9223	2
33	1097.25	52.9291	2
33	1103.09	49.4237	2
35	886.335	52.4698	2
35	912.938	52.1114	2
35	917.994	52.2429	2
35	905.456	52.0546	2
35	905.993	51.7971	2
35	956.071	51.1308	2
35	984.924	51.6598	2
35	914.024	49.9831	2
35	915.461	51.2709	2
35	1052.08	47.3275	2
35	853.024	53.0934	2
35	890.843	52.7602	2
35	1021.8	47.8336	2
35	1214.08	46.9425	2
35	1167.86	48.1819	2
35	961.325	49.3191	2
35	1266.4	42.0518	2
36	1285.51	43.1234	3
36	1524.62	38.9081	3
36	1185.79	48.6121	3
36	949.112	50.3276	3
36	1054.41	49.8943	3
36	978.937	52.566	3
36	986.569	46.3249	3
36	1113.71	46.1678	3
36	1442.65	41.1422	3
36	1044.7	46.2408	3
36	1187.48	44.3208	3
36	1014.11	46.7474	3
36	1122.79	45.534	3
36	1249.19	45.0189	3
36	1285.01	42.5304	3
36	952.692	50.0261	3
36	1057.94	49.8708	3
36	969.73	47.8043	3
36	1058.65	44.4648	3
36	991.314	46.87	3
36	957.784	49.4133	3
36	1059.17	46.5101	3
36	1317.14	45.0302	3
36	1066.58	46.3388	3
37	988.164	48.6049	1.5
37	977.466	47.6721	1.5
37	951.301	49.982	1.5
37	905.726	49.4458	1.5
37	862.796	51.8324	1.5
37	881.417	50.709	1.5
37	907.038	51.032	1.5
37	878.291	52.6066	1.5
37	1231.61	46.9912	1.5
37	816.605	52.6672	1.5
38	1473.95	45.539	3.5
38	1096.28	47.8355	3.5
38	1320.87	49.3503	3.5
38	1145.97	48.5421	3.5
38	1308.19	47.4298	3.5
38	1112.6	49.5794	3.5
38	1177.87	46.2754	3.5
38	1381.05	42.5574	3.5
38	1172.55	46.2529	3.5
38	1074.6	47.5623	3.5
38	1069.75	50.2122	3.5
38	950.62	51.9256	3.5
38	1070.37	48.9768	3.5
38	1164.09	46.6493	3.5
38	1077.09	49.1151	3.5
38	1005.78	50.7283	3.5
38	951.454	49.0199	3.5
38	1196.05	45.9662	3.5
38	1145.24	48.6334	3.5
38	1179.56	47.6626	3.5
38	1215.95	46.6231	3.5
38	1047.05	48.5166	3.5
38	1131.64	49.2188	3.5
38	1291.68	45.1919	3.5
38	972.012	50.0679	3.5
38	1027.68	50.6433	3.5
38	1263.82	50.0933	3.5
38	1155.93	48.1035	3.5
38	1000.25	50.4495	3.5
38	940.986	53.2555	3.5
38	952.351	50.2252	3.5
38	1016.93	52.3301	3.5
38	1223.1	48.3403	3.5
38	1248.18	47.4145	3.5
38	1045.89	48.6944	3.5
40	886.814	49.9258	4.5
40	1007.88	50.2277	4.5
40	983.515	49.2033	4.5
40	896.179	49.9802	4.5
40	943.12	48.9844	4.5
40	898.964	50.3497	4.5
40	864.509	50.0699	4.5
40	893.72	49.7758	4.5
40	898.022	50.6797	4.5
40	955.778	49.5721	4.5
40	885.304	49.6872	4.5
40	974.641	49.0217	4.5
40	970.085	50.0213	4.5
40	965.975	50.1259	4.5
40	860.086	49.7917	4.5
40	1035.09	49.2574	4.5
40	1033.7	48.4537	4.5
40	944.142	48.8882	4.5
40	1060.48	50.2403	4.5
40	1081.04	46.8591	4.5
40	1031.38	47.8286	4.5
40	1019.85	49.9358	4.5
40	988.955	50.3571	4.5
42	1012.78	52.6909	2
42	959.444	53.1869	2
42	982.781	51.7475	2
42	1034.2	51.428	2
42	1150.49	48.541	2
42	936.321	52.186	2
42	1015.16	51.5238	2
42	1069.36	50.1069	2
42	1093.25	52.6073	2
42	1458.47	44.6992	2
42	1116.88	50.0325	2
42	990.979	51.3915	2
42	892.831	51.1572	2
43	933.533	50.1206	2.5
43	1239.54	45.9347	2.5
43	1135	45.7094	2.5
43	1100.94	49.038	2.5
43	1171	49.7549	2.5
43	1336.92	45.3475	2.5
43	1160.33	47.4587	2.5
43	1309.04	44.746	2.5
43	1085.79	50.1906	2.5
43	1481.15	45.2972	2.5
43	1339.14	47.0489	2.5
43	1536.28	47.8044	2.5
44	1293.65	47.6569	1.5
44	1197.81	48.5477	1.5
44	1201.82	51.2534	1.5
44	1212.38	50.0653	1.5
44	974.447	53.5407	1.5
44	951.642	50.3481	1.5
44	1167.49	51.5721	1.5
44	1020.42	49.069	1.5
44	1240.87	45.5092	1.5
44	1054.57	51.5253	1.5
44	1227.54	47.6531	1.5
44	952.69	51.5108	1.5
44	1207.42	52.0754	1.5
45	1177.73	52.1101	2
45	1158.69	52.0942	2
45	1440.52	48.763	2
45	1390.23	50.7671	2
45	1044.68	53.5489	2
45	1474.04	51.1603	2
45	1110.3	50.098	2
45	1261.4	45.6413	2
45	1093.18	48.1311	2
45	1085.01	47.8758	2
45	924.629	53.1863	2
45	1097.41	50.6059	2
45	1180.61	49.9509	2
45	1081.69	51.8888	2
45	1114.79	50.6487	2
45	1228.21	46.8895	2
45	1089.59	52.1833	2
45	1123.06	52.3029	2
46	834.521	53.651	0
46	966.588	50.31	0
46	1131.75	48.0048	0
46	890.713	52.2363	0
48	810.884	54.3636	2.5
48	1038.33	52.1946	2.5
48	1049.95	50.0192	2.5
48	1280.49	42.6093	2.5
48	1082.67	48.4337	2.5
48	1179.14	45.063	2.5
48	904.942	50.7091	2.5
48	1047.86	44.6721	2.5
48	824.579	49.0013	2.5
48	1301.49	41.6248	2.5
48	860.54	52.6777	2.5
48	970.894	49.1905	2.5
48	1041.89	49.0597	2.5
48	1150.92	47.699	2.5
48	1426.86	44.0945	2.5
48	1515.04	46.7581	2.5
48	881.553	52.7311	2.5
48	967.226	52.3516	2.5
48	927.761	53.0826	2.5
48	1030.4	53.1096	2.5
48	861.302	50.4543	2.5
48	895.858	53.6011	2.5
48	969.062	52.8921	2.5
48	985.994	51.7638	2.5
48	943.691	52.6844	2.5
48	1174.54	49.6882	2.5
48	1213.74	49.0073	2.5
48	931.878	50.2642	2.5
48	998.051	49.4931	2.5
48	1071.99	49.3148	2.5
49	1357.09	47.1366	2.5
49	1037.85	50.4736	2.5
49	1039.13	48.3564	2.5
49	1059.6	50.2779	2.5
49	938.301	50.7255	2.5
49	919.972	51.5886	2.5
49	1058.82	49.8651	2.5
49	1006.14	50.5832	2.5
49	983.229	51.6201	2.5
49	904.607	53.6588	2.5
49	1096.73	49.63	2.5
49	1068.97	49.7417	2.5
49	1138.14	48.3036	2.5
49	920.435	51.927	2.5
49	895.805	52.1615	2.5
49	1056.03	50.7471	2.5
49	1144.95	48.0086	2.5
49	980.542	51.6484	2.5
49	961.543	51.9203	2.5
49	1234.06	45.3948	2.5
49	1177.09	47.1546	2.5
50	918.246	52.993	2.5
50	1051.83	51.9317	2.5
50	1185.68	48.8829	2.5
50	1116.44	49.6713	2.5
50	949.72	50.9529	2.5
50	871.129	54.5867	2.5
50	988.292	52.1403	2.5
50	885.316	53.8169	2.5
50	1210.91	47.7723	2.5
50	1041.67	50.6493	2.5
50	1070.94	50.8127	2.5
50	1037.88	51.2254	2.5
50	1049.16	50.6105	2.5
50	1055.73	48.9809	2.5
50	936.644	52.3994	2.5
51	853.589	53.3639	1
51	879.816	53.6843	1
51	1000.38	51.2662	1
51	1011.11	41.8677	1
51	951.905	54.0724	1
51	976.308	54.1817	1
51	917.531	55.2579	1
51	975.53	53.7608	1
51	907.136	55.367	1
51	905.95	54.1134	1
